# Supplementary material for: Matrix Metalloproteinase-1 (MMP1) Upregulation through Promoter Hypomethylation Enhances Tamoxifen Resistance in Breast Cancer
Source: Cancers (Basel). 2022 Feb 27;14(5):1232. doi: 10.3390/cancers14051232 (PMC8909089; doi:10.3390/cancers14051232)
Supplement: Supplementary file 1 [file cancers-14-01232-s001.zip]

Archive with 1 entries (1 files):
- cancers-1585863-supplementary.pdf
